# Supplementary material for: A microscopy-based kinetic analysis of yeast vacuolar protein sorting
Source: eLife. 2020 Jun 25;9:e56844. doi: 10.7554/eLife.56844 (PMC7338053; doi:10.7554/eLife.56844)
Supplement: Supplementary file 1. [file elife-56844-supp1.zip]

Archive with 32 entries (29 files):
- Plasmid Files/
- Plasmid Files/YIplac211-Mup1-mScarlet-2I.dna
- __MACOSX/
- __MACOSX/Plasmid Files/
- __MACOSX/Plasmid Files/._YIplac211-Mup1-mScarlet-2I.dna
- Plasmid Files/YIplac211-sGFP-Vrg4.dna
- __MACOSX/Plasmid Files/._YIplac211-sGFP-Vrg4.dna
- Plasmid Files/YIplac204-pOst1-APVNTT-DsRed-Express2-FKBP-FV(C22V).dna
- __MACOSX/Plasmid Files/._YIplac204-pOst1-APVNTT-DsRed-Express2-FKBP-FV(C22V).dna
- Plasmid Files/YIplac211-Erg11-3xiGFP.dna
- __MACOSX/Plasmid Files/._YIplac211-Erg11-3xiGFP.dna
- Plasmid Files/Sec7-6xmScarlet-2I.dna
- __MACOSX/Plasmid Files/._Sec7-6xmScarlet-2I.dna
- Plasmid Files/YIplac211-Vph1-mEGFP.dna
- __MACOSX/Plasmid Files/._YIplac211-Vph1-mEGFP.dna
- Plasmid Files/YIplac211-Vph1-2xHaloTag.dna
- __MACOSX/Plasmid Files/._YIplac211-Vph1-2xHaloTag.dna
- Plasmid Files/YIplac204-pOst1-APVNTT-DsRed-Express2-FKBP-LV(C22V).dna
- __MACOSX/Plasmid Files/._YIplac204-pOst1-APVNTT-DsRed-Express2-FKBP-LV(C22V).dna
- Plasmid Files/YIplac211-Vps8-6xiGFP.dna
- __MACOSX/Plasmid Files/._YIplac211-Vps8-6xiGFP.dna
- Plasmid Files/YIplac204-pOst1-APVNTT-DsRed-Express2-FKBP-LV(C22V)-QRPL.dna
- __MACOSX/Plasmid Files/._YIplac204-pOst1-APVNTT-DsRed-Express2-FKBP-LV(C22V)-QRPL.dna
- Plasmid Files/YIplac204-pOst1-APVNTT-DsRed-Express2-FKBP-FV(C22V)-QRPL.dna
- __MACOSX/Plasmid Files/._YIplac204-pOst1-APVNTT-DsRed-Express2-FKBP-FV(C22V)-QRPL.dna
- Plasmid Files/Sec7-2xHaloTag.dna
- __MACOSX/Plasmid Files/._Sec7-2xHaloTag.dna
- Plasmid Files/YIplac211-Apl2-6xiGFP.dna
- __MACOSX/Plasmid Files/._YIplac211-Apl2-6xiGFP.dna
- Plasmid Files/YIplac211-Gga2-2xHaloTag.dna
- __MACOSX/Plasmid Files/._YIplac211-Gga2-2xHaloTag.dna
- __MACOSX/._Plasmid Files
